# Supplementary material for: Effect of N-Carbamylglutamate Supplementation in Late Pregnancy on Nutrient-Restricted Twin-Bearing Ewes on the Pre-Lambing Maternal Metabolome, Colostrum Quality and Lamb Birth Weight
Source: Animals (Basel). 2025 Oct 16;15(20):2998. doi: 10.3390/ani15202998 (PMC12560894; doi:10.3390/ani15202998)
Supplement: Supplementary file 1 [file animals-15-02998-s001.zip]

Archive with 2 entries (2 files):
- S2.csv
- Supplementary_Material 1.pdf
