# Supplementary material for: Effect of N-Carbamylglutamate Supplementation in Late Pregnancy on Nutrient-Restricted Twin-Bearing Ewes on the Pre-Lambing Maternal Metabolome, Colostrum Quality and Lamb Birth Weight
Source: Animals (Basel). 2025 Oct 16;15(20):2998. doi: 10.3390/ani15202998 (PMC12560894; doi:10.3390/ani15202998)
Supplement: Supplementary file 1 [file animals-15-02998-s001.zip › S2.csv]

The first five principal components and the loading scores of the top contributing metabolites for PC1 to PC5
	PC1	PC2	PC3	PC4	PC5
1,2-anhydro-myo-inositol	-0.015713	0.075568	0.2501	-0.23773	0.43871
1,5-anhydroglucitol	0.00062223	-0.0022912	0.0011509	-0.0013736	-0.00022447
1-monopalmitin	0.00031964	-0.0094174	0.0081387	-0.0015421	-0.0078781
1-monostearin	0.0014007	-0.0068048	0.0074185	0.00057213	-0.0043264
2,6-ditert.butylphenol	0.012138	-0.022275	-0.00073031	0.037644	0.0070582
2-deoxytetronic acid	0.0002179	-0.0042678	0.0049885	-0.0007346	-0.00075521
2-hydroxybutanoic acid	0.0027311	0.034178	0.11514	-0.012879	-0.044748
2-hydroxyglutaric acid	0.008771	-0.0097441	-0.032027	0.0031978	0.0084109
2-hydroxyhexanoic acid	0.41097	0.28012	0.19577	0.16483	-0.12658
2-hydroxyhippuric acid	0.0018859	-5.52E-05	-0.0018448	-0.00069474	-0.0011515
2-hydroxypentanoic acid	0.044753	-0.016887	-0.069141	0.073083	-0.02689
2-hydroxypyridine	0.032088	-0.0087384	-0.0059266	-0.014717	0.0037505
2-hydroxyvaleric acid	0.020178	-0.038276	-0.0086905	-0.058856	0.013952
2-ketoisocaproic acid	0.017529	-0.024626	0.025026	-0.0086339	0.037955
2-monopalmitin	0.00053312	-0.0016827	0.0022682	-0.00068541	-0.00070978
2-monostearin	0.00027331	-0.0012448	0.0018869	-0.00034755	0.00011781
3-deoxyhexitol	-0.01385	0.018856	0.038404	0.00024202	0.04769
3-hydroxy-3-methylglutaric acid	-0.001924	-0.0014646	0.0019098	0.00022651	-0.0010689
3-hydroxybenzoic acid	8.99E-05	-0.0031257	0.0046393	-0.0061017	-1.69E-05
3-hydroxypropionic acid	0.060413	-0.44042	0.07157	0.15523	0.088071
4-aminobutyric acid	0.0017274	-0.054912	0.076109	0.013832	-0.035215
4-hydroxybutyric acid	0.20447	0.32648	-0.010305	0.32553	-0.20844
4-hydroxyphenylacetic acid	-0.00564	-0.0079793	0.0075385	0.0033219	0.0064717
4-hydroxyproline	0.041381	-0.046518	-0.036025	-0.025598	-0.0091406
5-aminovaleric acid	0.036107	-0.011384	0.014378	0.064109	-0.015722
5-hydroxy-3-indoleacetic acid	0.00050576	0.0016877	3.36E-05	-0.0082741	0.008373
5-methoxytryptamine	-0.031085	0.017793	0.035257	-0.10682	0.091533
6-deoxyglucitol	-1.31E-05	-0.0021379	0.0018141	-0.0014514	-0.00011405
aconitic acid	5.78E-05	-0.0033019	-0.0037667	-0.0015116	0.0086603
alanine	0.0010624	-0.0088628	0.0092916	-0.0018507	-0.0096767
alanine-alanine	0.0069811	-0.04624	0.045304	0.0041281	-0.020096
allantoic acid	-0.0036599	-0.01261	0.010748	-0.0096198	0.0082725
allothreonine	0.0043468	-0.012128	0.022617	-0.010054	0.013924
alpha-aminoadipic acid	0.0016978	-0.0010609	0.0041062	0.0029407	0.0035546
aminomalonate	-0.12491	0.076312	0.22412	-0.025996	0.080386
arabinose	-0.0010979	-0.0086912	0.015271	0.00056908	-0.0090081
arabitol	0.0086265	-0.019232	0.019498	0.0023143	0.011433
arachidonic acid	-0.0013145	0.005342	-0.004047	-4.37E-05	0.0091263
ascorbic acid	0.026402	-0.12282	-0.017576	-0.07715	0.11239
asparagine	0.0042352	-0.0087308	0.014601	-0.0038991	0.011118
aspartate	0.0041932	0.003548	0.030048	0.0031274	-0.0080919
aspartic acid	-0.0018318	-0.002185	0.017157	-0.006371	-0.010325
azelaic acid	0.001602	-0.0033944	0.0031304	-0.0014123	-0.0029506
behenic acid	-0.0062403	-0.0024961	0.0082547	0.018023	-4.29E-05
benzoic acid	0.0084677	0.13051	0.19312	-0.1996	-0.061517
benzylamine	0.0013658	-0.0072832	0.0052794	-0.0002531	-0.0026589
beta alanine	-0.038574	0.030135	0.069401	0.011461	0.024029
butane-2,3-diol	0.043567	-0.0069304	-0.011653	-0.19688	-0.020429
butyrolactam	-0.012022	0.081202	0.016787	0.055611	-0.042665
capric acid	-0.0075958	-0.011466	0.014013	-0.0012201	0.00060295
cellobiose	3.55E-05	-0.069319	0.016619	0.032569	-0.082695
cis-gondoic acid	-0.00060998	-0.0037566	0.0030788	0.0027032	0.00094361
citramalic acid	-0.0017003	-0.035064	0.018532	-0.015777	0.0027789
citric acid	0.027987	-0.007612	-0.15162	0.031503	0.12456
citrulline	-0.001841	-0.0028195	0.015023	-0.0077233	-0.0069897
conduritol-beta-expoxide	0.020483	-0.048323	0.0058692	0.0072604	0.052895
cystine	-0.00088738	-0.0018907	0.0080214	0.00044641	0.0092577
deoxycholic acid	-0.00011719	0.00074712	0.0035669	0.004198	-0.011063
docosahexaenoic acid	0.00046587	-0.0036883	0.011618	0.0037809	-0.00014326
erythritol	-0.041861	-0.11153	0.12991	-0.022127	-0.057765
ethanolamine	0.4735	-0.20761	0.18784	0.20974	0.052115
fructose	0.001565	-0.013226	-0.0063511	-0.0026917	0.0013721
fructose-6-phosphate	-0.00061856	0.0030531	0.010063	-0.00206	0.00070393
fumaric acid	-0.0064127	-0.012876	0.011877	0.02232	0.014599
galactitol	0.0063033	-0.011487	0.0050874	-0.0028124	-0.01219
galactonic acid	-0.0029595	0.0011249	0.0082975	0.00088872	0.010483
galactose	0.010823	0.018458	-0.018335	-0.0083782	0.032713
galacturonic acid	0.0033261	-0.0062031	0.0014577	-0.0034396	-0.0075965
glucoheptulose	-0.028534	0.019368	0.080497	-0.018007	0.038655
gluconic acid	0.0043109	-0.004353	0.00067481	0.00046672	0.00059627
gluconic acid.1	-0.0111	-0.0068529	-0.0072175	0.013355	0.0081739
glucose	0.063088	-0.12737	0.025947	-0.068792	-0.064931
glucose-6-phosphate	0.0015971	-0.0067029	-0.0010426	-0.00016194	-0.0030947
glutamate	-0.053977	0.024354	-0.079747	0.099011	0.040786
glutamic acid	0.0045578	-0.016932	0.059862	-0.0028529	-0.0076241
glutamine	0.011068	-0.0086987	0.01651	0.0025012	0.031333
glutamine dehydrated	0.075403	0.043954	0.054174	-0.022941	-0.089732
glutaric acid	0.00064416	-0.010714	0.019017	0.0029704	0.013694
glyceric acid	-0.011757	0.031477	-0.004768	0.01455	0.011219
glycerol	-0.016001	-0.20124	0.24939	0.12355	0.098637
glycerol-3-galactoside	-0.0081193	0.0027496	0.035434	-0.0032817	0.027896
glycerol-alpha-phosphate	-0.007574	0.0020799	0.0083037	-0.018373	-0.0014961
glycine	-0.33991	0.075249	-0.06574	-0.1783	-0.13538
glycolic acid	0.1267	-0.21636	0.18608	-0.06696	0.059325
guanosine	-0.0062017	-0.0030936	0.0080471	-0.016758	0.0076242
heptadecanoic acid	-0.026059	-0.029292	0.036432	0.036681	0.0006696
hexitol	0.012464	-0.056941	0.00088205	0.0094311	-0.092861
hexose	0.060377	-0.092119	0.12318	-0.18763	0.18544
hexuronic acid	-0.0043349	0.00039638	-0.0094745	0.011679	-0.0054493
hippuric acid	0.0025216	0.073031	0.021232	-0.030404	-0.02869
histidine	0.010847	0.011562	0.033559	0.013645	0.030487
hypoxanthine	0.0018634	0.00041015	-0.012698	0.0019912	0.010982
indole-3-lactate	0.0011379	5.27E-05	-0.0022968	-0.002311	0.0029712
inosine	-0.04853	0.015817	0.07012	-0.12179	0.065784
inositol-4-monophosphate	-0.0019096	0.00069967	0.0045804	-0.0043921	0.0018738
inulotriose	-0.00062925	-0.0014742	-0.0033746	-0.00015295	-0.0009405
isocitric acid	-0.013821	0.018869	0.038475	0.00026991	0.047678
isoleucine	-0.061591	-0.040562	0.072169	0.062827	0.0018142
isothreonic acid	0.0041295	-0.010755	0.036565	0.039036	-0.0096697
kynurenine	0.0024953	0.00024736	0.0088388	-0.0097364	-0.01005
lactic acid	0.033788	-0.040059	0.13722	-0.19976	0.0058642
lactitol	0.0050534	-0.0043845	-0.0041913	0.00022142	0.011798
lactobionic acid	-0.0038366	0.00075102	0.024538	-0.0011023	0.019413
lactose	-0.0052773	-0.029273	-0.014505	0.023351	-0.031592
lactulose	-0.0033879	0.00077594	0.014941	-0.0022096	0.0066042
lauric acid	-0.0013861	-0.0040488	0.0033574	0.0052287	-0.00071231
leucine	-0.062744	-0.00073217	0.033939	0.023446	-0.015748
linoleic acid	0.010254	-0.013713	0.0082877	0.0009615	0.0457
lysine	0.02102	0.0045644	0.070456	-0.0092485	0.001316
lyxitol	-0.011474	0.01448	0.0080037	-0.0094427	0.018849
lyxose	0.0012055	-0.0066613	-0.0021691	-0.0040242	0.0018921
maltitol	-0.00093296	-0.00023176	0.0057814	-0.00030513	0.0059456
maltose	0.0020929	-0.0061162	-0.0017838	0.0082101	-0.0056499
mannitol	0.049436	-0.38965	0.015401	-0.35439	-0.60412
methanolphosphate	0.038705	-0.013768	0.010172	0.0068761	0.002134
methionine	-4.73E-05	-0.012269	0.0029958	0.014095	0.0093066
methionine sulfoxide	0.0017888	-0.0049203	0.013275	-0.0039736	-0.007761
methylhexose	-0.011142	0.0088371	0.04227	-0.011863	0.047044
methylmalonic acid	0.037462	-0.099046	0.022414	0.040315	0.017055
myo-inositol	0.0015966	-0.049873	-0.14102	0.025237	-0.10117
myristic acid	-0.0077324	-0.026518	0.0026675	0.077114	-0.031293
n-acetyl-d-hexosamine	0.0010037	-0.0029074	-0.00073803	-0.00030725	-0.0042605
N-acetyl-D-mannosamine	-0.00026077	-0.0098306	0.010736	0.0030375	-0.0011051
N-acetylgalactosamine	0.0025257	-0.026539	0.029713	-0.012607	0.011474
N-acetylmannosamine	0.0052797	-0.050021	0.019493	0.005997	-0.00085135
N-methylalanine	-0.017614	0.02765	0.0038979	0.031802	-0.015661
nonadecanoic acid	-0.0067945	-0.0060605	0.01008	0.0062506	0.0021833
octadecanol	0.0012925	-0.0028743	0.00064466	0.00035559	0.0014185
oleic acid	-0.026304	0.027157	0.091445	-0.035806	0.066956
ornithine	-0.0084206	-0.017766	-0.0044229	0.022343	0.0079797
oxalic acid	-0.015944	-0.011136	0.024782	-0.01062	0.0026824
oxamic acid	-0.27486	-0.030097	0.45768	0.30031	-0.050745
oxoproline	0.042401	-0.084943	0.21433	-0.01734	-0.056541
palmitic acid	-0.031639	-0.078658	0.076495	0.049325	-0.011671
palmitoleic acid	-0.012865	-0.015364	0.015786	0.032449	0.016347
pantothenic acid	0.0018855	-0.003029	-0.00056229	-0.00090179	0.00090117
pelargonic acid	-0.00098813	-0.0085823	0.0089654	-0.0044772	-0.01321
pentadecanoic acid	-0.0086677	-0.0049435	0.009678	0.014285	0.0079471
phenylalanine	-0.0022036	-0.02386	0.018159	-0.0027926	0.00015343
phenylethylamine	-0.0016726	0.011956	0.029245	0.0095261	0.00090963
phosphate	-0.4624	0.10027	0.26169	0.14934	-0.14157
phosphoethanolamine	-0.0016025	0.0035922	0.0017601	-0.00077648	-0.0015254
p-hydroxylphenyllactic acid	-0.094097	-0.014395	0.031233	0.1818	-0.30052
phytanic acid	-7.08E-05	-0.0083453	0.0025667	0.00087755	0.0010533
pinitol	-0.0014586	-0.018779	0.013162	0.0095946	0.013156
proline	-0.041295	0.011537	-0.0098602	-0.03088	-0.0079778
propane-1,3-diol	0.011544	-0.0051929	0.065148	-0.11232	-0.044663
pseudo-uridine	-0.0043871	0.0040392	-0.0069407	0.0091626	0.0020678
p-tolyl glucuronide	0.0020417	0.0034448	0.00065144	-0.0031795	-0.012339
pyrophosphate	-0.0071435	-0.02959	0.034175	-0.058008	-0.021798
ribonic acid	-0.0074197	0.0088437	0.014452	0.0054562	0.0065659
salicylic acid	-0.0042256	-0.0047751	0.010089	0.0084785	-0.011157
sebacic acid	0.00075622	0.00035111	-0.015691	-0.016273	0.0010617
serine	-0.0019411	-0.0028633	0.00066384	-0.0021915	-0.0051726
serine.1	0.14566	0.16094	0.2803	-0.12459	-0.19793
sophorose	0.00018376	-0.0075069	0.0026042	0.0013201	-0.0087373
sorbitol	0.0095003	-0.046856	-0.068807	-0.020293	0.063912
stearic acid	-0.017071	-0.06632	0.079822	0.0080479	-0.023165
succinic acid	-0.046546	-0.062461	-0.001616	-0.014873	0.016572
sucrose	-0.014087	-0.013938	0.021067	-0.0076743	-0.0052386
tagatose	6.33E-06	-0.0025095	-0.0046141	0.003674	0.0047531
threonine	-0.030855	-0.061339	0.085721	0.055195	0.0008909
trans-4-hydroxyproline	0.0068985	-0.00071053	0.02378	0.0083183	0.021194
tris(ethylenglycol)	-0.0011219	0.00081434	0.0084031	0.010074	-0.0016217
tryptophan	0.022737	-0.016097	-0.015608	0.017491	0.041314
tyrosine	0.013687	-0.039698	0.053956	-0.012749	0.0041171
uracil	-0.0012643	-0.0024092	0.0057716	0.007005	-0.0004964
urea	0.17019	0.33746	0.18416	-0.35776	-0.086832
uridine	0.014121	-0.0049619	0.0079093	-0.021215	0.013948
uridine minor	-0.0026855	0.0018804	-0.0055283	-0.0051527	-0.001441
valine	-0.043436	0.0023875	-0.024597	-0.043453	-0.007797
xanthine	0.00047797	-0.0039808	0.0074676	-0.00072269	-0.0032791
xylose	0.00083939	-0.0042242	0.00062168	-0.0014208	-0.0029741
xylulose	0.0023464	-0.007792	0.0029198	0.00030101	-0.0026245
